# Supplementary material for: HPV Vaccine Hesitancy and Influencing Factors among University Students in China: A Cross-Sectional Survey Based on the 3Cs Model
Source: Int J Environ Res Public Health. 2022 Oct 28;19(21):14025. doi: 10.3390/ijerph192114025 (PMC9657119; doi:10.3390/ijerph192114025)
Supplement: Supplementary file 1 [file ijerph-19-14025-s001.zip]

Archive with 1 entries (1 files):
- ijerph-1964583-supplementary.pdf
